# Supplementary material for: Heavy Metal Tolerance of Microorganisms Isolated from Coastal Marine Sediments and Their Lead Removal Potential
Source: Microorganisms. 2023 Nov 4;11(11):2708. doi: 10.3390/microorganisms11112708 (PMC10673411; doi:10.3390/microorganisms11112708)
Supplement: Supplementary file 1 [file microorganisms-11-02708-s001.zip]

Archive with 1 entries (1 files):
- microorganisms-2645829-supplementary.pdf
